# Supplementary material for: Controlling Calcium Carbonate Particle Morphology, Size, and Molecular Order Using Silicate
Source: Materials (Basel). 2021 Jun 24;14(13):3525. doi: 10.3390/ma14133525 (PMC8269534; doi:10.3390/ma14133525)
Supplement: Supplementary file 1 [file materials-14-03525-s001.zip]

Archive with 1 entries (1 files):
- materials-1236953-supplementary.pdf
